# Supplementary material for: Triangulating associations between fruit intake and lung cancer risk: evidence from GBD estimates, Mendelian randomization, and real-world validation
Source: Oncologist. 2026 Feb 27;31(7):oyag069. doi: 10.1093/oncolo/oyag069 (PMC13329070; doi:10.1093/oncolo/oyag069)
Supplement: oyag069_Supplementary_Data [file oyag069_supplementary_data.zip]

Archive with 32 entries (32 files):
- Legends of Supplementary Figure&Table.docx
- Supplementary Figure1.png
- Supplementary Figure2.png
- Supplementary Figure3.png
- Supplementary Figure4.png
- Supplementary Figure5.png
- Supplementary Figure6.png
- Supplementary Figure7.png
- Supplementary Figure8.png
- Supplementary Figure9.tif
- Supplementary Figure10.tif
- Supplementary Figure11.png
- Supplementary Figure12.tif
- Supplementary Figure13.tiff
- Supplementary Figure14.tif
- Supplementary Material.docx
- Supplementary Table 1.docx
- Supplementary Table 2.docx
- Supplementary Table 3.xlsx
- Supplementary Table 4.docx
- Supplementary Table 5.docx
- Supplementary Table 6.docx
- Supplementary Table 13.xlsx
- Supplementary Table 14.xlsx
- Supplementary Table 15.xlsx
- Supplementary Table 16.xlsx
- Supplementary Table 7.docx
- Supplementary Table 8.xlsx
- Supplementary Table 9.xlsx
- Supplementary Table 10.xlsx
- Supplementary Table 11.xlsx
- Supplementary Table 12.xlsx
