# Supplementary material for: Triangulating associations between fruit intake and lung cancer risk: evidence from GBD estimates, Mendelian randomization, and real-world validation
Source: Oncologist. 2026 Feb 27;31(7):oyag069. doi: 10.1093/oncolo/oyag069 (PMC13329070; doi:10.1093/oncolo/oyag069)
Supplement: oyag069_Supplementary_Data [file oyag069_supplementary_data.zip › Supplementary Table 3.xlsx]

## Sheet: Sheet1
Supplementary Table 3. Mendelian randomization estimates and heterogeneity statistics for the association between fruit intake and lung cancer risk.
Exposure	Outcome	Method	nsnp	Beta	SE	P-value	95% CI Lower (Beta)	95% CI Upper (Beta)	OR	95% CI Lower (OR)	95% CI Upper (OR)
Dried Fruit	Lung Adenocarcinoma	MR Egger	153	0.186311	0.618005	0.763469	-1.02498	1.3976	1.2048	0.358804	4.04549
Dried Fruit	Lung Adenocarcinoma	Weighted median	153	-0.768949	0.226394	0.000682529	-1.21268	-0.325216	0.4635	0.297398	0.722371
Dried Fruit	Lung Adenocarcinoma	Inverse variance weighted	153	-0.655901	0.15658	2.80288e-05	-0.962797	-0.349004	0.518975	0.381823	0.70539
Dried Fruit	Lung Adenocarcinoma	Simple mode	153	-0.842618	0.618267	0.174939	-2.05442	0.369186	0.430582	0.128167	1.44656
Dried Fruit	Lung Adenocarcinoma	Weighted mode	153	-0.811141	0.598551	0.177372	-1.9843	0.362018	0.444351	0.137477	1.43623
Fresh Fruit	Lung Adenocarcinoma	MR Egger	136	-0.0216727	0.885338	0.980507	-1.75693	1.71359	0.978561	0.172573	5.54884
Fresh Fruit	Lung Adenocarcinoma	Weighted median	136	-0.44746	0.310072	0.148996	-1.0552	0.16028	0.63925	0.348122	1.17384
Fresh Fruit	Lung Adenocarcinoma	Inverse variance weighted	136	-0.468048	0.241675	0.0527842	-0.941732	0.00563535	0.626223	0.389952	1.00565
Fresh Fruit	Lung Adenocarcinoma	Simple mode	136	-1.05607	0.855265	0.219054	-2.73239	0.620249	0.34782	0.0650635	1.85939
Fresh Fruit	Lung Adenocarcinoma	Weighted mode	136	-0.631547	0.710341	0.375544	-2.02381	0.760722	0.531769	0.13215	2.13982
Dried Fruit	Lung Cancer	MR Egger	152	-0.610555	0.53607	0.256541	-1.66125	0.440142	0.54305	0.189901	1.55293
Dried Fruit	Lung Cancer	Weighted median	152	-0.785128	0.173331	5.90864e-06	-1.12486	-0.445398	0.456061	0.324699	0.640569
Dried Fruit	Lung Cancer	Inverse variance weighted	152	-0.847185	0.135394	3.92039e-10	-1.11256	-0.581812	0.42862	0.328717	0.558885
Dried Fruit	Lung Cancer	Simple mode	152	-1.45251	0.563469	0.0109001	-2.55691	-0.348108	0.233983	0.0775442	0.706023
Dried Fruit	Lung Cancer	Weighted mode	152	-1.49691	0.57496	0.0101486	-2.62383	-0.369985	0.223821	0.0725245	0.690745
Fresh Fruit	Lung Cancer	MR Egger	139	0.765094	0.718042	0.288511	-0.642267	2.17246	2.1492	0.526098	8.77982
Fresh Fruit	Lung Cancer	Weighted median	139	-0.541493	0.231988	0.0195881	-0.996189	-0.0867972	0.581879	0.369284	0.916863
Fresh Fruit	Lung Cancer	Inverse variance weighted	139	-0.515752	0.196823	0.00878304	-0.901525	-0.129979	0.597051	0.40595	0.878114
Fresh Fruit	Lung Cancer	Simple mode	139	-0.92106	0.663598	0.16738	-2.22171	0.379592	0.398097	0.108423	1.46169
Fresh Fruit	Lung Cancer	Weighted mode	139	-0.748884	0.546203	0.172578	-1.81944	0.321674	0.472894	0.162116	1.37943
Dried Fruit	Squamous Cell Lung Carcinoma	MR Egger	153	-0.693773	0.809777	0.392943	-2.28094	0.89339	0.499687	0.102189	2.4434
Dried Fruit	Squamous Cell Lung Carcinoma	Weighted median	153	-0.75418	0.27342	0.00580982	-1.29008	-0.218278	0.470396	0.275248	0.803902
Dried Fruit	Squamous Cell Lung Carcinoma	Inverse variance weighted	153	-1.13082	0.203808	2.88178e-08	-1.53029	-0.73136	0.322767	0.216473	0.481254
Dried Fruit	Squamous Cell Lung Carcinoma	Simple mode	153	-0.444074	0.739066	0.548829	-1.89264	1.00449	0.641418	0.150673	2.73053
Dried Fruit	Squamous Cell Lung Carcinoma	Weighted mode	153	-0.404744	0.720025	0.574859	-1.81599	1.0065	0.667147	0.162676	2.73602
Fresh Fruit	Squamous Cell Lung Carcinoma	MR Egger	135	0.583266	1.02654	0.570865	-1.42874	2.59528	1.79188	0.23961	13.4003
Fresh Fruit	Squamous Cell Lung Carcinoma	Weighted median	135	-0.64046	0.368853	0.0825013	-1.36341	0.0824927	0.52705	0.255786	1.08599
Fresh Fruit	Squamous Cell Lung Carcinoma	Inverse variance weighted	135	-0.894537	0.283745	0.00161817	-1.45068	-0.338397	0.408797	0.234412	0.712912
Fresh Fruit	Squamous Cell Lung Carcinoma	Simple mode	135	-0.872596	0.989188	0.379284	-2.8114	1.06621	0.417865	0.0601206	2.90436
Fresh Fruit	Squamous Cell Lung Carcinoma	Weighted mode	135	-0.245704	0.680996	0.718817	-1.58045	1.08905	0.782154	0.205881	2.97144
Dried Fruit	Small Cell Lung Carcinoma	MR Egger	149	-2.72471	1.13504	0.0176211	-4.94938	-0.500041	0.0655652	0.0070878	0.606506
Dried Fruit	Small Cell Lung Carcinoma	Weighted median	149	-1.16198	0.41839	0.00548165	-1.98203	-0.34194	0.312865	0.13779	0.710391
Dried Fruit	Small Cell Lung Carcinoma	Inverse variance weighted	149	-1.16467	0.286246	4.7259e-05	-1.72571	-0.60363	0.312025	0.178046	0.546823
Dried Fruit	Small Cell Lung Carcinoma	Simple mode	149	-1.17314	1.19686	0.328593	-3.51898	1.1727	0.309393	0.0296295	3.23069
Dried Fruit	Small Cell Lung Carcinoma	Weighted mode	149	-0.924977	1.23756	0.455996	-3.3506	1.50064	0.39654	0.0350634	4.48457
Fresh Fruit	Small Cell Lung Carcinoma	MR Egger	133	3.30616	1.59298	0.0399002	0.183923	6.4284	27.2802	1.20192	619.183
Fresh Fruit	Small Cell Lung Carcinoma	Weighted median	133	-0.346644	0.562793	0.537937	-1.44972	0.75643	0.707057	0.234636	2.13066
Fresh Fruit	Small Cell Lung Carcinoma	Inverse variance weighted	133	-0.348434	0.440144	0.428573	-1.21112	0.514248	0.705793	0.297865	1.67238
Fresh Fruit	Small Cell Lung Carcinoma	Simple mode	133	-0.157699	1.70762	0.92656	-3.50463	3.18924	0.854107	0.0300578	24.2699
Fresh Fruit	Small Cell Lung Carcinoma	Weighted mode	133	0.955854	1.39427	0.494194	-1.77692	3.68863	2.60089	0.169159	39.9899
Exposure	Outcome	Method	Q	Q_df	Q_pval	Egger Intercept	SE (Intercept)	P-value (Intercept)
Fresh Fruit	Lung Cancer	MR Egger	246.399	137	2.95025e-08	-0.0105483	0.00569087	0.0659553
Fresh Fruit	Lung Cancer	IVW	252.578	138	9.53837e-09
Dried Fruit	Lung Cancer	MR Egger	240.337	150	3.96694e-06	-0.00255737	0.00560469	0.648841
Dried Fruit	Lung Cancer	IVW	240.67	151	4.75845e-06
Fresh Fruit	Lung Adenocarcinoma	MR Egger	192.103	134	0.000746881	-0.00368801	0.00703543	0.601002
Fresh Fruit	Lung Adenocarcinoma	IVW	192.497	135	0.000852215
Dried Fruit	Lung Adenocarcinoma	MR Egger	168.83	151	0.152393	-0.00909669	0.00645867	0.161055
Dried Fruit	Lung Adenocarcinoma	IVW	171.048	152	0.138343
Fresh Fruit	Squamous Cell Lung Carcinoma	MR Egger	189.787	133	0.000899501	-0.0121937	0.00814325	0.13666
Fresh Fruit	Squamous Cell Lung Carcinoma	IVW	192.987	134	0.000644536
Dried Fruit	Squamous Cell Lung Carcinoma	MR Egger	215.608	151	0.000438598	-0.00473687	0.00849272	0.577837
Dried Fruit	Squamous Cell Lung Carcinoma	IVW	216.052	152	0.00049515
Fresh Fruit	Small Cell Lung Carcinoma	MR Egger	175.382	131	0.00583196	-0.0301056	0.0126295	0.0185723
Fresh Fruit	Small Cell Lung Carcinoma	IVW	182.99	132	0.00221309
Dried Fruit	Small Cell Lung Carcinoma	MR Egger	157.921	147	0.254487	0.0167729	0.0118117	0.157719
Dried Fruit	Small Cell Lung Carcinoma	IVW	160.087	148	0.234909
