# Supplementary material for: Triangulating associations between fruit intake and lung cancer risk: evidence from GBD estimates, Mendelian randomization, and real-world validation
Source: Oncologist. 2026 Feb 27;31(7):oyag069. doi: 10.1093/oncolo/oyag069 (PMC13329070; doi:10.1093/oncolo/oyag069)
Supplement: oyag069_Supplementary_Data [file oyag069_supplementary_data.zip › Supplementary Table 13.xlsx]

## Sheet: Sheet1
Supplement Table 13 Logistic regression modeling of the association between fruit intake and squamous cell carcinoma
Squamous cell carcinoma		Model 1		Model 2		Model 3		Model 4		Model 5
		OR(95% CI)	P	OR(95% CI)	P	OR(95% CI)	P	OR(95% CI)	P	OR(95% CI)	P
Fruit intake
Q1		1(ref)		1(ref)		1(ref)		1(ref)		1(ref)
Q2		0.649 (0.351-1.189)	0.1637	0.791 (0.418-1.49)	0.4686	0.776 (0.408-1.469)	0.4364	0.785 (0.411-1.492)	0.4604	0.689 (0.369-1.275)	0.2374
Q3		0.364 (0.179-0.71)	0.0038	0.431 (0.209-0.862)	0.0194	0.449 (0.217-0.902)	0.0271	0.456 (0.219-0.918)	0.0307	0.408 (0.199-0.806)	0.0114
Q4		0.196 (0.084-0.42)	0.0001	0.277 (0.116-0.609)	0.0022	0.291 (0.121-0.646)	0.0036	0.297 (0.123-0.661)	0.0042	0.244 (0.103-0.531)	0.0007
Q1：<25% fruit intake；Q2：25%-50% fruit intake；Q3：50%-75% fruit intake；Q4：>75% fruit intake；
model 1 did not treat any confounding factors
model 2 adjusted for age and gender
model 3 adjusted for age, gender, smoking, and alcohol consumption
model 4 adjusted for gender, age, smoking, alcohol consumption, Body Mass Index (BMI) and sleep quality
model 5 adjusted for NDRI（Non-Diet Risk Index）
