# Supplementary material for: Triangulating associations between fruit intake and lung cancer risk: evidence from GBD estimates, Mendelian randomization, and real-world validation
Source: Oncologist. 2026 Feb 27;31(7):oyag069. doi: 10.1093/oncolo/oyag069 (PMC13329070; doi:10.1093/oncolo/oyag069)
Supplement: oyag069_Supplementary_Data [file oyag069_supplementary_data.zip › Supplementary Table 14.xlsx]

## Sheet: Sheet1
Supplement Table 14 Logistic regression modeling of the association between fruit intake and small cell lung cancer
Small cell lung cancer		Model 1		Model 2		Model 3		Model 4		Model 5
		OR(95% CI)	P	OR(95% CI)	P	OR(95% CI)	P	OR(95% CI)	P	OR(95% CI)	P
Fruit intake
Q1		1(ref)		1(ref)		1(ref)		1(ref)		1(ref)
Q2		0.571 (0.141-2.078)	0.4002	0.669 (0.162-2.504)	0.5532	0.658 (0.158-2.482)	0.5394	0.718 (0.167-2.835)	0.6379	0.593 (0.146-2.171)	0.4342
Q3		0.4 (0.082-1.571)	0.206	0.449 (0.091-1.799)	0.2745	0.469 (0.095-1.893)	0.3039	0.514 (0.102-2.155)	0.3767	0.435 (0.089-1.727)	0.254
Q4		0.12 (0.006-0.723)	0.052	0.147 (0.008-0.918)	0.0826	0.162 (0.008-1.02)	0.0999	0.166 (0.008-1.075)	0.1078	0.137 (0.007-0.835)	0.0696
Q1：<25% fruit intake；Q2：25%-50% fruit intake；Q3：50%-75% fruit intake；Q4：>75% fruit intake；
model 1 did not treat any confounding factors
model 2 adjusted for age and gender
model 3 adjusted for age, gender, smoking, and alcohol consumption
model 4 adjusted for gender, age, smoking, alcohol consumption, Body Mass Index (BMI) and sleep quality
model 5 adjusted for NDRI（Non-Diet Risk Index）
