# Supplementary material for: Triangulating associations between fruit intake and lung cancer risk: evidence from GBD estimates, Mendelian randomization, and real-world validation
Source: Oncologist. 2026 Feb 27;31(7):oyag069. doi: 10.1093/oncolo/oyag069 (PMC13329070; doi:10.1093/oncolo/oyag069)
Supplement: oyag069_Supplementary_Data [file oyag069_supplementary_data.zip › Supplementary Table 15.xlsx]

## Sheet: Supplementary Table 15
Supplementary Table 15 The Effect of Fruit Categories on Lung Cancer Risk
Category	p.value
Berry	0.028327
Citrus	0.00742758
Melon	0.126252
Pome	0.12646
Stone fruit	0.0931623
Tropical	0.00488154
