# Supplementary material for: Triangulating associations between fruit intake and lung cancer risk: evidence from GBD estimates, Mendelian randomization, and real-world validation
Source: Oncologist. 2026 Feb 27;31(7):oyag069. doi: 10.1093/oncolo/oyag069 (PMC13329070; doi:10.1093/oncolo/oyag069)
Supplement: oyag069_Supplementary_Data [file oyag069_supplementary_data.zip › Supplementary Table 16.xlsx]

## Sheet: Supplementary Table 16
Supplementary Table 16 The Effect of Fruit Types on Lung Cancer Risk
Fruit	p.value
apple	0.205454
apricot	0.476149
banana	0.0300419
blueberry	0.491521
cherry	0.130678
dragon fruit	0.222422
grape	0.00183532
grapefruit	0.0133188
kiwi fruit	0.0904977
longan	0.0894749
lychee	0.0672434
mango	0.0824456
mulberry	0.217946
muskmelon	0.198881
orange	0.036323
peach	0.577535
pear	0.100405
pineapple	0.00077296
strawberry	0.241225
watermelon	0.190165
winter jujube	0.707123
