# Supplementary material for: Triangulating associations between fruit intake and lung cancer risk: evidence from GBD estimates, Mendelian randomization, and real-world validation
Source: Oncologist. 2026 Feb 27;31(7):oyag069. doi: 10.1093/oncolo/oyag069 (PMC13329070; doi:10.1093/oncolo/oyag069)
Supplement: oyag069_Supplementary_Data [file oyag069_supplementary_data.zip › Supplementary Table 8.xlsx]

## Sheet: Supplementary Table 8
Supplementary Table 8 PCA overall loadings
	PC1	PC2	PC3	PC4	PC5	PC6
age	0.344644	-0.218481	0.610456	-0.228837	-0.253267	-0.440698
gender	0.664533	0.575648	-0.0117037	-0.0778026	-0.0251462	-0.0704144
marriage	0.110115	-0.322599	0.637451	0.218455	-0.0318894	0.641963
education	-0.55189	0.595031	0.0750898	-0.0603893	-0.0632544	0.0350364
residential_location	0.414442	-0.418831	-0.523624	-0.00841924	-0.0181662	0.243279
income	-0.421457	0.640357	0.164302	-0.0153884	0.0293849	0.155576
BMI	0.125889	0.0447791	0.0883718	0.885987	0.264855	-0.305151
sleep	-0.212192	-0.363035	0.177702	-0.354533	0.744719	-0.133231
smoking	0.767857	0.314701	0.0987395	-0.125854	0.0256724	0.0639157
drinking	0.406153	0.432901	0.0139295	-0.0490879	0.486224	0.180063
