# Supplementary material for: Triangulating associations between fruit intake and lung cancer risk: evidence from GBD estimates, Mendelian randomization, and real-world validation
Source: Oncologist. 2026 Feb 27;31(7):oyag069. doi: 10.1093/oncolo/oyag069 (PMC13329070; doi:10.1093/oncolo/oyag069)
Supplement: oyag069_Supplementary_Data [file oyag069_supplementary_data.zip › Supplementary Table 9.xlsx]

## Sheet: Supplementary Table 9
Supplementary Table 9 Non-Diet Risk Index (NDRI) scores
index	NonDiet_Risk_Index
0	-0.723951
1	-0.847619
2	-0.0378657
3	-2.7083
4	-0.207556
5	-1.0116
6	-1.97189
7	-0.280795
8	-0.291611
9	0.115583
10	-0.272345
11	0.88585
12	0.683693
13	-2.83023
14	2.4582
15	-1.30456
16	-1.73101
17	-0.301249
18	-1.58303
19	0.470668
20	-0.230911
21	0.549383
22	-1.81179
23	-0.220088
24	-1.38023
25	-0.117404
26	0.649252
27	-1.0349
28	0.130446
29	-0.657285
30	1.16648
31	3.09216
32	-0.48494
33	2.87091
34	-0.479253
35	2.3983
36	-2.90294
37	2.04808
38	0.422016
39	-0.122728
40	-1.68153
41	1.55559
42	-1.54432
43	1.73479
44	-1.38798
45	1.40903
46	-0.641251
47	-0.318516
48	-0.501734
49	-1.94414
50	1.33646
51	-1.28145
52	-1.61734
53	2.28808
54	-0.990954
55	0.461579
56	-1.67211
57	-2.00947
58	0.515313
59	-1.96793
60	0.270753
61	-1.38268
62	1.18433
63	-0.0754653
64	0.981133
65	-0.355598
66	1.22178
67	2.1578
68	0.163992
69	0.794342
70	1.45752
71	1.24579
72	0.456946
73	-1.1118
74	-1.39666
75	-0.587872
76	-0.796616
77	-0.350314
78	-0.141114
79	-0.853075
80	0.472322
81	1.43589
82	-0.796776
83	-2.15354
84	-0.494758
85	0.153851
86	2.47647
87	1.54771
88	-1.5304
89	-0.778282
90	2.26235
91	2.58427
92	0.979755
93	-3.25485
94	2.85009
95	-0.725942
96	0.0189612
97	-0.468166
98	-1.25322
99	-0.564601
100	2.46647
101	1.79251
102	-1.04201
103	-2.93541
104	-1.03669
105	-2.79906
106	-1.36101
107	0.610009
108	1.50029
109	-1.51814
110	-0.880005
111	-1.33927
112	-0.342881
113	-1.40111
114	-0.194725
115	2.22202
116	0.888408
117	-0.357872
118	0.665033
119	-1.24958
120	-1.10969
121	-2.22266
122	-1.72798
123	1.28517
124	0.127659
125	-0.189126
126	2.64235
127	1.88249
128	2.87994
129	0.0829708
130	0.868097
131	-2.94534
132	-0.829079
133	0.834446
134	-1.25524
135	0.0833302
136	3.59864
137	-0.813833
138	-2.14205
139	-0.182189
140	1.17457
141	-0.069483
142	0.19903
143	-0.589668
144	-0.118637
145	-0.356274
146	1.65675
147	0.0944852
148	-0.746977
149	2.31689
150	-1.71791
151	0.450875
152	-1.29523
153	-2.09463
154	-2.28026
155	-0.56808
156	0.114603
157	-2.00392
158	-3.48056
159	-1.29362
160	0.103601
161	-0.233504
162	-2.82462
163	2.37972
164	1.25286
165	1.90675
166	2.2539
167	1.2517
168	0.385334
169	-0.540263
170	-0.533987
171	-1.72134
172	-1.48271
173	2.62432
174	0.053808
175	1.79406
176	0.43099
177	2.20821
178	-0.675921
179	-0.571188
180	2.72177
181	0.816951
182	-1.49823
183	-0.807386
184	-2.56913
185	1.18259
186	-0.0339576
187	-1.72608
188	0.976166
189	1.89421
190	0.459288
191	-0.912125
192	2.38411
193	0.345183
194	-1.27217
195	-1.30498
196	0.489309
197	-1.30663
198	1.56527
199	-0.308248
200	-1.3069
201	-0.522871
202	-2.51897
203	0.150618
204	-0.705425
205	1.31979
206	-0.854091
207	-0.579034
208	0.243154
209	-0.567008
210	-0.85113
211	-0.51576
212	0.270624
213	-0.189142
214	-1.44106
215	-1.26372
216	-1.33927
217	-1.69878
218	0.149603
219	-0.998256
220	-1.09066
221	-0.54948
222	-0.741442
223	-1.29437
224	-1.89417
225	-1.25383
226	-1.61381
227	1.32167
228	0.369537
229	1.60178
230	-2.55968
231	0.298695
232	-2.10902
233	-2.14654
234	-0.330932
235	3.30008
236	-1.10547
237	-0.927077
238	-1.04164
239	-0.193203
240	-0.553143
241	1.89776
242	0.832101
243	0.260879
244	1.97864
245	-0.37484
246	-0.0567102
247	1.5154
248	2.24316
249	2.19923
250	-2.46837
251	-1.32459
252	-2.86235
253	0.464587
254	-0.110679
255	-0.396948
256	-0.842965
257	-0.836449
258	1.63184
259	1.61269
260	-0.462
261	-1.32971
262	-3.24013
263	2.44426
264	-2.41781
265	-0.754944
266	1.99886
267	-1.7799
268	0.798159
269	-1.53536
270	-2.11401
271	-1.74742
272	-0.130969
273	2.6116
274	-2.48222
275	1.22278
276	-0.522951
277	-1.38954
278	0.402044
279	1.88021
280	0.786402
281	-1.30704
282	1.20684
283	0.860243
284	-1.48124
285	-0.00265917
286	-0.645444
287	1.7842
288	1.14732
289	-1.46901
290	-1.12489
291	-2.09049
292	-0.110679
293	-1.06107
294	-0.494079
295	-0.795354
296	0.500787
297	-0.0447666
298	1.9477
299	1.25885
300	-1.33883
301	-1.28037
302	-0.0716692
303	1.65372
304	0.792809
305	2.14086
306	-0.398847
307	0.345691
308	2.07694
309	1.57967
310	0.668305
311	0.692386
312	-1.16306
313	0.31232
314	3.3434
315	-2.63298
316	-1.48046
317	-1.05093
318	-2.14755
319	2.40416
320	1.13946
321	-1.01164
322	1.59557
323	1.6371
324	-0.161404
325	-0.207318
326	-1.77442
327	-0.114686
328	2.78483
329	1.67804
330	-1.25603
331	1.34216
332	2.61119
333	0.284479
334	-1.79403
335	0.719935
336	2.67145
337	-0.444017
338	1.41616
339	1.69827
340	-0.792339
341	1.47452
342	0.504492
343	1.00312
344	1.15621
345	3.20294
346	1.13288
347	0.23869
348	3.35315
349	-0.442533
350	2.02801
351	3.21644
352	-2.43871
353	0.7114
354	1.90169
355	-1.31254
356	-0.156311
357	-1.79367
358	-0.121445
359	0.0957944
360	-1.85915
361	2.23255
362	-0.905181
363	-2.12271
364	-2.12601
365	-0.947531
366	1.42973
367	-1.2069
368	-1.27608
369	2.13417
370	-0.629491
371	2.18107
372	-0.5184
373	0.403635
374	-0.281555
375	1.99371
376	-0.625652
377	0.393511
378	1.28856
379	-0.685861
380	-0.824848
381	-0.00834943
382	-0.508598
383	1.90491
384	0.245679
385	-0.549713
386	-2.84381
387	0.997282
388	0.286554
389	0.154319
390	-0.389241
391	-0.432905
392	-0.644351
393	-1.30704
394	-2.24185
395	1.4635
396	2.5268
397	1.31819
398	0.616764
399	1.33271
400	-0.99094
401	0.277617
402	-0.381601
403	0.0857746
404	1.5846
405	1.69588
406	0.144282
407	2.27563
408	0.748828
409	1.20587
410	-0.571642
411	-0.435352
412	1.29616
413	0.132338
414	-0.931155
415	0.857943
416	-1.46674
417	2.6121
418	1.36103
419	-0.475201
420	0.623016
421	-0.572161
422	0.72197
423	-0.359523
424	-0.483744
425	-0.10099
426	2.00901
427	-1.13028
428	0.432
429	-1.15573
430	-1.96434
431	-0.898052
432	1.14844
433	-0.0645294
434	-0.312693
435	-0.237368
436	-2.18829
437	-1.59305
438	-1.07518
439	-2.8094
440	-0.821512
441	1.45866
442	-0.853738
443	-0.697462
444	-1.74951
445	0.147302
446	0.214287
447	-0.426572
448	-0.506821
449	2.24377
450	-1.92803
451	1.15074
452	2.18843
453	-0.3753
454	1.95149
455	-1.9928
456	2.18502
457	0.0494546
458	1.25435
459	-0.501382
460	-0.122234
461	-1.24531
462	-0.447248
463	0.752563
464	1.06652
465	2.42904
466	-0.467351
467	2.08626
468	-0.335685
469	-0.472582
470	-0.407827
471	0.00612734
472	0.00331542
473	-1.42654
474	2.23632
475	-1.51779
476	-0.237673
477	-1.0349
478	0.95902
479	2.09534
480	-0.0095781
481	-0.933577
482	2.33542
483	1.80749
484	-0.555719
485	1.3986
486	0.996277
487	-0.834788
488	1.98419
489	2.21418
490	-0.452506
491	-2.12647
492	1.76415
493	-0.496694
494	0.343879
495	1.75959
496	-0.17312
497	-0.69258
498	-0.220088
499	-0.34933
500	2.09747
501	-0.159758
502	1.20935
503	-0.912655
504	-1.22302
505	0.45148
506	1.11437
507	2.27587
508	2.89731
509	2.03418
510	-2.09692
511	-1.11629
512	-2.27337
513	-2.99102
514	-1.31675
515	1.01336
516	0.378783
517	0.999746
518	-0.0472256
519	-0.253472
520	-0.347908
521	1.97718
522	-0.435105
523	2.68509
524	0.0947047
525	0.142827
526	0.881866
527	-0.502417
528	-0.950991
529	0.53858
530	0.053808
531	2.64235
532	2.34176
533	-0.000583165
534	-0.824157
535	-0.805894
536	-0.122395
537	-0.487186
538	0.146812
539	-0.921471
540	-1.42793
541	-0.620863
542	-0.497227
543	-2.37856
544	-0.795354
545	1.80061
546	0.0260316
547	0.0546074
548	1.68098
549	-3.29131
550	2.48377
551	-1.36915
552	-0.58858
553	-0.700407
554	1.42013
555	0.350688
556	0.365656
557	1.22178
558	-0.42299
559	-0.443208
560	3.20294
561	-0.421419
562	0.0805076
563	-1.21679
564	-0.356949
565	-0.856061
566	-0.943613
567	-1.48145
568	-0.733084
569	-2.87221
570	-0.460049
571	-0.437773
572	0.029782
573	-0.464624
574	-1.49522
575	-0.717482
576	0.795445
577	-1.88895
578	-0.868675
579	-1.7972
580	-2.01513
581	-0.944717
582	-1.24394
583	-1.35528
584	0.67017
585	1.12076
586	-0.982774
587	2.75422
588	-1.16983
589	0.029782
590	0.640015
591	0.941226
592	0.694684
593	-0.255504
594	0.00829064
595	-0.0209436
596	2.60208
597	1.6343
598	1.82143
599	0.480095
600	-1.55901
601	0.313025
602	2.40769
603	1.19645
604	0.462552
605	-0.508901
606	-1.32879
607	-0.169369
608	-0.653065
609	-0.716612
610	-0.462085
611	-1.66619
612	-1.10141
613	-1.17908
614	-1.27908
615	1.70814
616	2.89177
617	-1.25763
618	0.173795
619	-1.44033
620	-1.36436
621	0.380108
622	-0.824715
623	0.633824
624	0.714752
625	1.09869
626	1.74947
627	-0.759632
628	2.55755
629	1.78787
630	-0.60377
631	-1.47514
632	0.711473
633	1.11101
634	0.0111194
635	2.07924
636	2.01952
637	2.64333
638	-0.449825
639	0.812863
640	-2.9372
