# Supplementary material for: Triangulating associations between fruit intake and lung cancer risk: evidence from GBD estimates, Mendelian randomization, and real-world validation
Source: Oncologist. 2026 Feb 27;31(7):oyag069. doi: 10.1093/oncolo/oyag069 (PMC13329070; doi:10.1093/oncolo/oyag069)
Supplement: oyag069_Supplementary_Data [file oyag069_supplementary_data.zip › Supplementary Table 10.xlsx]

## Sheet: Supplementary Table 10
Supplementary Table 10 Logistic Regression Model of NDRI and Lung Cancer Risk
Variable	OR	CI_lower	CI_upper	p_value
Intercept	0.848552	0.724471	0.993885	0.0417492
NonDiet_Risk_Index	1.30556	1.16586	1.462	3.88E-06
