# Supplementary material for: Triangulating associations between fruit intake and lung cancer risk: evidence from GBD estimates, Mendelian randomization, and real-world validation
Source: Oncologist. 2026 Feb 27;31(7):oyag069. doi: 10.1093/oncolo/oyag069 (PMC13329070; doi:10.1093/oncolo/oyag069)
Supplement: oyag069_Supplementary_Data [file oyag069_supplementary_data.zip › Supplementary Table 11.xlsx]

## Sheet: Sheet1
Supplementary Table 11 Logistic regression modeling of the association between fruit intake and lung cancer
Lung cancer		Model 1		Model 2		Model 3		Model 4		Model 5
		OR(95% CI)	P	OR(95% CI)	P	OR(95% CI)	P	OR(95% CI)	P	OR(95% CI)	P
Fruit intake
Q1		1(ref)		1(ref)		1(ref)		1(ref)		1(ref)
Q2		0.78 (0.503-1.206)	0.2643	0.794 (0.507-1.24)	0.3114	0.766 (0.488-1.2)	0.2454	0.775 (0.493-1.217)	0.2689	0.812 (0.522-1.261)	0.3536
Q3		0.587 (0.375-0.913)	0.0185	0.607 (0.385-0.954)	0.0311	0.624 (0.394-0.984)	0.043	0.63 (0.397-0.994)	0.0479	0.633 (0.403-0.99)	0.0459
Q4		0.485 (0.31-0.756)	0.0015	0.513 (0.324-0.809)	0.0043	0.532 (0.334-0.844)	0.0076	0.543 (0.34-0.863)	0.0102	0.551 (0.349-0.868)	0.0105
Q1：<25% fruit intake；Q2：25%-50% fruit intake；Q3：50%-75% fruit intake；Q4：>75% fruit intake；
model 1 did not treat any confounding factors
model 2 adjusted for age and gender
model 3 adjusted for age, gender, smoking, and alcohol consumption
model 4 adjusted for gender, age, smoking, alcohol consumption, Body Mass Index (BMI) and sleep quality
model 5 adjusted for NDRI（Non-Diet Risk Index）
