# Supplementary material for: Triangulating associations between fruit intake and lung cancer risk: evidence from GBD estimates, Mendelian randomization, and real-world validation
Source: Oncologist. 2026 Feb 27;31(7):oyag069. doi: 10.1093/oncolo/oyag069 (PMC13329070; doi:10.1093/oncolo/oyag069)
Supplement: oyag069_Supplementary_Data [file oyag069_supplementary_data.zip › Supplementary Table 12.xlsx]

## Sheet: Sheet1
Supplement Table 12 Logistic regression modeling of the association between fruit intake and lung adenocarcinoma
Lung adenocarcinoma		Model 1		Model 2		Model 3		Model 4		Model 5
		OR(95% CI)	P	OR(95% CI)	P	OR(95% CI)	P	OR(95% CI)	P	OR(95% CI)	P
Fruit intake
Q1		1(ref)		1(ref)		1(ref)		1(ref)		1(ref)
Q2		0.857 (0.518-1.417)	0.5479	0.861 (0.514-1.439)	0.5674	0.821 (0.488-1.378)	0.4546	0.83 (0.493-1.397)	0.4834	0.882 (0.532-1.462)	0.6257
Q3		0.784 (0.474-1.294)	0.3414	0.791 (0.473-1.319)	0.3683	0.801 (0.478-1.341)	0.399	0.807 (0.48-1.355)	0.4174	0.819 (0.493-1.358)	0.4384
Q4		0.72 (0.438-1.181)	0.1937	0.722 (0.434-1.2)	0.209	0.727 (0.434-1.214)	0.2232	0.755 (0.45-1.264)	0.2851	0.766 (0.463-1.268)	0.3005
Q1：<25% fruit intake；Q2：25%-50% fruit intake；Q3：50%-75% fruit intake；Q4：>75% fruit intake；
model 1 did not treat any confounding factors
model 2 adjusted for age and gender
model 3 adjusted for age, gender, smoking, and alcohol consumption
model 4 adjusted for gender, age, smoking, alcohol consumption, Body Mass Index (BMI) and sleep quality
model 5 adjusted for NDRI（Non-Diet Risk Index）
